# Supplementary material for: A Novel Unsupervised You Only Listen Once (YOLO) Machine Learning Platform for Automatic Detection and Characterization of Prominent Bowel Sounds Towards Precision Medicine
Source: Bioengineering (Basel). 2025 Nov 19;12(11):1271. doi: 10.3390/bioengineering12111271 (PMC12650524; doi:10.3390/bioengineering12111271)
Supplement: Supplementary file 1 [file bioengineering-12-01271-s001.zip]

Archive with 1 entries (1 files):
- bioengineering-3939132-supplementary.pdf
